# Supplementary material for: Non-Parametrical Canonical Analysis of Quality-Related Characteristics of Eggs of Different Varieties of Native Hens Compared to Laying Lineage
Source: Animals (Basel). 2019 Apr 9;9(4):153. doi: 10.3390/ani9040153 (PMC6523069; doi:10.3390/ani9040153)
Supplement: Supplementary file 1 [file animals-09-00153-s001.zip]

Archive with 11 entries (11 files):
- Supplementary Table S1.xlsx
- Supplementary Table S10.docx
- Supplementary Table S11.docx
- Supplementary Table S2.xlsx
- Supplementary Table S3.docx
- Supplementary Table S4.docx
- Supplementary Table S5.docx
- Supplementary Table S6.xlsx
- Supplementary Table S7.xlsx
- Supplementary Table S8.xlsx
- Supplementary Table S9.docx
