# Supplementary material for: Non-Parametrical Canonical Analysis of Quality-Related Characteristics of Eggs of Different Varieties of Native Hens Compared to Laying Lineage
Source: Animals (Basel). 2019 Apr 9;9(4):153. doi: 10.3390/ani9040153 (PMC6523069; doi:10.3390/ani9040153)
Supplement: Supplementary file 1 [file animals-09-00153-s001.zip › Supplementary Table S1.xlsx]

## Sheet: Information
Article title	Non-parametrical canonical analysis of quality related characteristics of eggs of different varieties of native hens compared to laying lineage
Journal name	Animals
Authors' name	González, A.; Navas, F.J.; Arando, A.; León, J.M.; Barba, C.; Camacho, M.E.
Corresponding author's affiliation	Department of Genetics, Faculty of Veterinary Sciences, University of Córdoba, Spain.
Corresponding author's email	fjng87@hotmail.com
Supplementary Table S1. Summary of the significant (P<0.05) pairwise differences (Green) obtained after Dunn's test for the levels of the factors of month, order, period, and variety and Mann-Whitney U Test (P<0.05) differences between groups (Green) on internal and external egg quality-related traits excluding yolk and white pH in Utrerana hens compared to laying lineage (n=194).

## Sheet: Month
Variable	Pairwise comparison	Contrast Statistic	SE	Contrast statistic deviation	Sig.
ShellL*	March-May	-8.1	12.912	-0.627	0.53
ShellL*	March-June	-36.981	16.997	-2.176	0.03
ShellL*	March-April	-37.405	12.305	-3.04	0.002
ShellL*	May-June	-28.882	14.983	-1.928	0.054
ShellL*	May-April	29.305	9.328	3.142	0.002
ShellL*	June-April	0.423	14.464	0.029	0.977
Shellb*	April-May	-9.269	9.328	-0.994	0.32
Shellb*	April-March	18.29	12.305	1.486	0.137
Shellb*	April-June	-45.725	14.464	-3.161	0.002
Shellb*	May-March	9.021	12.912	0.699	0.485
Shellb*	May-June	-36.456	14.983	-2.433	0.015
Shellb*	March-June	-27.435	16.997	-1.614	0.107
White height	June-May	34.827	15.032	2.317	0.021
White height	June-April	42.104	14.538	2.896	0.004
White height	June-March	42.824	17.085	2.507	0.012
White height	May-April	7.277	9.332	0.78	0.435
White height	May-March	7.997	12.946	0.618	0.537
White height	April-March	0.72	12.369	0.058	0.954
Yolk colour	May-April	27.503	8.9	3.09	0.002
Yolk colour	May-March	64.292	12.348	5.207	0
Yolk colour	May-June	-89.533	14.338	-6.245	0
Yolk colour	April-March	36.79	11.797	3.119	0.002
Yolk colour	April-June	-62.031	13.866	-4.473	0
Yolk colour	March-June	-25.241	16.295	-1.549	0.121
YolkL*	March-June	-76.87	17.085	-4.499	0
YolkL*	March-April	-91.732	12.369	-7.416	0
YolkL*	March-May	-101.486	12.946	-7.839	0
YolkL*	June-April	14.862	14.539	1.022	0.307
YolkL*	June-May	24.616	15.033	1.637	0.102
YolkL*	April-May	-9.754	9.332	-1.045	0.296
YolkL*	May-April	2.993	9.332	0.321	0.748
Yolka*	May-June	-72.47	15.033	-4.821	0
Yolka*	May-March	97.507	12.946	7.532	0
Yolka*	April-June	-69.477	14.539	-4.779	0
Yolka*	April-March	94.514	12.369	7.641	0
Yolka*	June-March	25.037	17.085	1.465	0.143
Yolkb*	April-June	-5.281	14.539	-0.363	0.716
Yolkb*	April-May	-47.635	9.332	-5.105	0
Yolkb*	April-March	110.457	12.369	8.93	0
Yolkb*	June-May	42.354	15.033	2.817	0.005
Yolkb*	June-March	105.176	17.085	6.156	0
Yolkb*	May-March	62.822	12.946	4.853	0

## Sheet: Order
Variable	Pairwise comparison	Contrast Statistic	SE	Contrast statistic deviation	Sig.
Egg weight	1-2	-17.022	10.268	-1.658	0.097
Egg weight	1-6	-17.41	40.29	-0.432	0.666
Egg weight	1-3	-28.654	11.133	-2.574	0.01
Egg weight	1-5	-40.91	19.933	-2.052	0.04
Egg weight	1-4	-41.934	14.042	-2.986	0.003
Egg weight	2-6	-0.389	40.43	-0.01	0.992
Egg weight	2-3	-11.633	11.63	-1	0.317
Egg weight	2-5	-23.889	20.215	-1.182	0.237
Egg weight	2-4	-24.913	14.439	-1.725	0.084
Egg weight	6-3	11.244	40.659	0.277	0.782
Egg weight	6-5	23.5	43.892	0.535	0.592
Egg weight	6-4	24.524	41.549	0.59	0.555
Egg weight	3-5	-12.256	20.668	-0.593	0.553
Egg weight	3-4	-13.28	15.067	-0.881	0.378
Egg weight	5-4	1.024	22.369	0.046	0.963
White weight	1-2	-25.067	10.268	-2.441	0.015
White weight	1-3	-36.566	11.133	-3.285	0.001
White weight	1-6	-42.53	40.29	-1.056	0.291
White weight	1-5	-47.752	19.933	-2.396	0.017
White weight	1-4	-61.625	14.042	-4.389	0
White weight	2-3	-11.5	11.631	-0.989	0.323
White weight	2-6	-17.463	40.43	-0.432	0.666
White weight	2-5	-22.685	20.215	-1.122	0.262
White weight	2-4	-36.558	14.439	-2.532	0.011
White weight	3-6	-5.963	40.659	-0.147	0.883
White weight	3-5	-11.186	20.668	-0.541	0.588
White weight	3-4	-25.059	15.067	-1.663	0.096
White weight	6-5	5.222	43.892	0.119	0.905
White weight	6-4	19.095	41.549	0.46	0.646
White weight	5-4	13.873	22.369	0.62	0.535

## Sheet: Period
Variable	Pairwise comparison	Contrast Statistic	SE	Contrast statistic deviation	Sig.
White height	3-2	23.615	10.255	2.303	0.021
White height	3-1	26.276	10.162	2.586	0.01
White height	2-1	2.661	9.459	0.281	0.778
Yolk colour	2-3	-9.347	9.781	-0.956	0.339
Yolk colour	2-1	22.27	9.022	2.469	0.014
Yolk colour	3-1	12.923	9.692	1.333	0.182
YolkL*	1-2	-26.274	9.459	-2.778	0.005
YolkL*	1-3	-26.928	10.162	-2.65	0.008
YolkL*	2-3	-0.654	10.255	-0.064	0.949
Yolka*	2-3	-16.262	10.255	-1.586	0.113
Yolka*	2-1	32.761	9.459	3.464	0.001
Yolka*	3-1	16.499	10.162	1.624	0.104
Shell weight	3-2	11.399	10.255	1.112	0.266
Shell weight	3-1	26.799	10.162	2.637	0.008
Shell weight	2-1	15.4	9.459	1.628	0.104

## Sheet: Laying Age
Variable	Mann-Whitney U	Wilcoxon W	Test Statistic	Standard Error	Standardized Test Statistic	Asymptotic Sig.(2-sided test)
Egg weight	2673	3663	2673	327.489	-1.915	0.056
Major diameter	2878.5	3868.5	2878.5	327.488	-1.287	0.198
Minor diameter	2606	3596	2606	327.486	-2.119	0.034
ShellL*	3848	4838	3848	325.557	1.751	0.08
Shella*	3152	4142	3152	325.541	-0.387	0.699
Shellb*	3453.5	4443.5	3453.5	325.557	0.539	0.59
White height	2960	3950	2960	327.483	-1.038	0.299
Yolk colour	2770	3760	2770	312.347	-1.697	0.09
YolkL*	4113	5103	4113	327.488	2.483	0.013
Yolka*	2614.5	3604.5	2614.5	327.487	-2.093	0.036
Yolkb*	3001.5	3991.5	3001.5	327.488	-0.911	0.362
Yolk diameter	3098.5	4088.5	3098.5	327.486	-0.615	0.538
Shell weight	2179.5	3169.5	2179.5	327.483	-3.422	0.001
Yolk weight	3114	4104	3114	327.487	-0.568	0.57
White weight	2665.5	3655.5	2665.5	327.489	-1.937	0.053

## Sheet: Variety
Variable	Pairwise comparison	Contrast Statistic	SE	Contrast statistic deviation	Sig.
Egg weight	Franciscan-White	-6.582	29.269	-0.225	0.822
Egg weight	Franciscan-Black	-26.648	11.645	-2.288	0.022
Egg weight	Franciscan-Patridge	-38.027	11.471	-3.315	0.001
Egg weight	Franciscan-Leghorn	-66.308	11.645	-5.694	0
Egg weight	White-Black	-20.066	29.244	-0.686	0.493
Egg weight	White-Patridge	-31.445	29.175	-1.078	0.281
Egg weight	White-Leghorn	-59.726	29.244	-2.042	0.041
Egg weight	Black-Patridge	-11.379	11.407	-0.997	0.319
Egg weight	Black-Leghorn	-39.66	11.582	-3.424	0.001
Egg weight	Patridge-Leghorn	-28.281	11.407	-2.479	0.013
Major diameter	Franciscan-Black	-1.166	11.645	-0.1	0.92
Major diameter	Franciscan-White	-30.283	29.269	-1.035	0.301
Major diameter	Franciscan-Leghorn	-47.889	11.645	-4.112	0
Major diameter	Franciscan-Patridge	-55.383	11.471	-4.828	0
Major diameter	Black-White	29.117	29.244	0.996	0.319
Major diameter	Black-Leghorn	-46.723	11.582	-4.034	0
Major diameter	Black-Patridge	-54.217	11.407	-4.753	0
Major diameter	White-Leghorn	-17.606	29.244	-0.602	0.547
Major diameter	White-Patridge	-25.1	29.175	-0.86	0.39
Major diameter	Leghorn-Patridge	7.494	11.407	0.657	0.511
Minor diameter	White-Franciscan	4.125	29.268	0.141	0.888
Minor diameter	White-Patridge	-16.835	29.174	-0.577	0.564
Minor diameter	White-Black	-35.226	29.243	-1.205	0.228
Minor diameter	White-Leghorn	-62.013	29.243	-2.121	0.034
Minor diameter	Franciscan-Patridge	-12.71	11.471	-1.108	0.268
Minor diameter	Franciscan-Black	-31.101	11.645	-2.671	0.008
Minor diameter	Franciscan-Leghorn	-57.888	11.645	-4.971	0
Minor diameter	Patridge-Black	18.391	11.407	1.612	0.107
Minor diameter	Patridge-Leghorn	-45.178	11.407	-3.961	0
Minor diameter	Black-Leghorn	-26.787	11.582	-2.313	0.021
Shelll	Black-Franciscan	6.956	11.585	0.6	0.548
Shelll	Black-Patridge	-12.95	11.404	-1.136	0.256
ShellL*	Black-White	58.407	29.093	2.008	0.045
ShellL*	Black-Leghorn	-61.085	11.523	-5.301	0
Shelll	Franciscan-Patridge	-5.994	11.468	-0.523	0.601
Shelll	Franciscan-White	-51.451	29.118	-1.767	0.077
ShellL*	Franciscan-Leghorn	-54.129	11.585	-4.672	0
Shelll	Patridge-White	45.457	29.047	1.565	0.118
ShellL*	Patridge-Leghorn	-48.135	11.404	-4.221	0
Shelll	White-Leghorn	-2.678	29.093	-0.092	0.927
Shella	Leghorn-White	24.505	29.092	0.842	0.4
Shella*	Leghorn-Black	46.596	11.522	4.044	0
Shella*	Leghorn-Patridge	64.929	11.404	5.694	0
Shella*	Leghorn-Franciscan	89.853	11.585	7.756	0
Shella	White-Black	-22.09	29.092	-0.759	0.448
Shella	White-Patridge	-40.423	29.045	-1.392	0.164
Shella*	White-Franciscan	65.348	29.117	2.244	0.025
Shella	Black-Patridge	-18.333	11.404	-1.608	0.108
Shella*	Black-Franciscan	43.257	11.585	3.734	0
Shella*	Patridge-Franciscan	24.924	11.467	2.174	0.03
Shellb	Leghorn-White	28.354	29.093	0.975	0.33
Shellb*	Leghorn-Black	85.234	11.523	7.397	0
Shellb*	Leghorn-Franciscan	92.609	11.585	7.994	0
Shellb*	Leghorn-Patridge	96.744	11.404	8.483	0
Shellb*	White-Black	-56.88	29.093	-1.955	0.051
Shellb*	White-Franciscan	64.255	29.118	2.207	0.027
Shellb*	White-Patridge	-68.39	29.047	-2.354	0.019
Shellb	Black-Franciscan	7.375	11.585	0.637	0.524
Shellb	Black-Patridge	-11.51	11.404	-1.009	0.313
Shellb	Franciscan-Patridge	-4.135	11.468	-0.361	0.718
White height	Franciscan-White	-13.924	29.268	-0.476	0.634
White height	Franciscan-Patridge	-16.834	11.471	-1.468	0.142
White height	Franciscan-Black	-22.222	11.645	-1.908	0.056
White height	Franciscan-Leghorn	-45.052	11.645	-3.869	0
White height	White-Patridge	-2.91	29.174	-0.1	0.921
White height	White-Black	-8.298	29.243	-0.284	0.777
White height	White-Leghorn	-31.128	29.243	-1.064	0.287
White height	Patridge-Black	5.388	11.407	0.472	0.637
White height	Patridge-Leghorn	-28.218	11.407	-2.474	0.013
White height	Black-Leghorn	-22.83	11.582	-1.971	0.049
Yolk colour	White-Leghorn	-24.564	27.892	-0.881	0.378
Yolk colour	White-Patridge	-42.23	27.826	-1.518	0.129
Yolk colour	White-Franciscan	55.12	27.915	1.975	0.048
Yolk colour	White-Black	-60.245	27.892	-2.16	0.031
Yolk colour	Leghorn-Patridge	17.666	10.88	1.624	0.104
Yolk colour	Leghorn-Franciscan	30.556	11.107	2.751	0.006
Yolk colour	Leghorn-Black	35.681	11.047	3.23	0.001
Yolk colour	Patridge-Franciscan	12.89	10.941	1.178	0.239
Yolk colour	Patridge-Black	18.015	10.88	1.656	0.098
Yolk colour	Franciscan-Black	-5.125	11.107	-0.461	0.644
Yolkl	White-Leghorn	-49.657	29.244	-1.698	0.089
YolkL*	White-Patridge	-72.795	29.175	-2.495	0.013
YolkL*	White-Black	-78.316	29.244	-2.678	0.007
YolkL*	White-Franciscan	83.755	29.268	2.862	0.004
YolkL*	Leghorn-Patridge	23.138	11.407	2.028	0.043
YolkL*	Leghorn-Black	28.66	11.582	2.474	0.013
YolkL*	Leghorn-Franciscan	34.099	11.645	2.928	0.003
Yolkl	Patridge-Black	5.521	11.407	0.484	0.628
Yolkl	Patridge-Franciscan	10.96	11.471	0.956	0.339
Yolkl	Black-Franciscan	5.439	11.645	0.467	0.64
Yolkb	Leghorn-White	6.247	29.244	0.214	0.831
Yolkb	Leghorn-Black	17.649	11.582	1.524	0.128
Yolkb*	Leghorn-Franciscan	36.72	11.645	3.153	0.002
Yolkb*	Leghorn-Patridge	39.812	11.407	3.49	0
Yolkb	White-Black	-11.402	29.244	-0.39	0.697
Yolkb	White-Franciscan	30.473	29.269	1.041	0.298
Yolkb	White-Patridge	-33.565	29.175	-1.15	0.25
Yolkb	Black-Franciscan	19.071	11.645	1.638	0.101
Yolkb*	Black-Patridge	-22.163	11.407	-1.943	0.052
Yolkb	Franciscan-Patridge	-3.092	11.471	-0.27	0.787
Yolk diameter	White-Black	-37.439	29.243	-1.28	0.2
Yolk diameter	White-Leghorn	-41.035	29.243	-1.403	0.161
Yolk diameter	White-Franciscan	63.625	29.268	2.174	0.03
Yolk diameter	White-Patridge	-78.675	29.175	-2.697	0.007
Yolk diameter	Black-Leghorn	-3.596	11.582	-0.31	0.756
Yolk diameter	Black-Franciscan	26.186	11.645	2.249	0.025
Yolk diameter	Black-Patridge	-41.236	11.407	-3.615	0
Yolk diameter	Leghorn-Franciscan	22.59	11.645	1.94	0.052
Yolk diameter	Leghorn-Patridge	37.64	11.407	3.3	0.001
Yolk diameter	Franciscan-Patridge	-15.05	11.471	-1.312	0.19
Shell weight	White-Patridge	-32.255	29.174	-1.106	0.269
Shell weight	White-Black	-51.439	29.243	-1.759	0.079
Shell weight	White-Franciscan	54.484	29.268	1.862	0.063
Shell weight	White-Leghorn	-114.258	29.243	-3.907	0
Shell weight	Patridge-Black	19.184	11.407	1.682	0.093
Shell weight	Patridge-Franciscan	22.229	11.471	1.938	0.053
Shell weight	Patridge-Leghorn	-82.003	11.407	-7.189	0
Shell weight	Black-Franciscan	3.045	11.645	0.261	0.794
Shell weight	Black-Leghorn	-62.819	11.582	-5.424	0
Shell weight	Franciscan-Leghorn	-59.774	11.645	-5.133	0
Yolk weight	White-Leghorn	-23.205	29.244	-0.794	0.427
Yolk weight	White-Black	-37.822	29.244	-1.293	0.196
Yolk weight	White-Franciscan	84.929	29.268	2.902	0.004
Yolk weight	White-Patridge	-89.055	29.175	-3.052	0.002
Yolk weight	Leghorn-Black	14.617	11.582	1.262	0.207
Yolk weight	Leghorn-Franciscan	61.725	11.645	5.301	0
Yolk weight	Leghorn-Patridge	65.85	11.407	5.773	0
Yolk weight	Black-Franciscan	47.108	11.645	4.045	0
Yolk weight	Black-Patridge	-51.233	11.407	-4.491	0
Yolk weight	Franciscan-Patridge	-4.126	11.471	-0.36	0.719
White weight	Franciscan-White	-47.484	29.269	-1.622	0.105
White weight	Franciscan-Black	-47.497	11.645	-4.079	0
White weight	Franciscan-Patridge	-58.499	11.471	-5.1	0
White weight	Franciscan-Leghorn	-87.901	11.645	-7.548	0
White weight	White-Black	-0.013	29.244	0	1
White weight	White-Patridge	-11.015	29.175	-0.378	0.706
White weight	White-Leghorn	-40.418	29.244	-1.382	0.167
White weight	Black-Patridge	-11.002	11.407	-0.964	0.335
White weight	Black-Leghorn	-40.404	11.582	-3.488	0
White weight	Patridge-Leghorn	-29.403	11.407	-2.578	0.01

## Sheet: Breed
Variable	Mann-Whitney U	Wilcoxon W	Test Statistic	Standard Error	Standardized Test Statistic	Asymptotic Sig.(2-sided test)
Egg weight	5045.5	6173.5	5045.5	335.067	4.748	0
Major diameter	4446.5	5574.5	4446.5	335.067	2.961	0.003
Minor diameter	5012	6140	5012	335.064	4.648	0
ShellL*	5313.5	6441.5	5313.5	333.068	5.652	0
Shella*	1092.5	2220.5	1092.5	333.052	-7.021	0
Shellb*	236	1364	236	333.068	-9.593	0
White height	4588.5	5716.5	4588.5	335.061	3.384	0.001
Yolk colour	2517.5	3645.5	2517.5	319.576	-2.932	0.003
YolkL*	3767.5	4895.5	3767.5	335.066	0.934	0.35
Yolka*	2516	3644	2516	335.066	-2.801	0.005
Yolkb*	2356	3484	2356	335.067	-3.278	0.001
Yolk diameter	2827.5	3955.5	2827.5	335.065	-1.871	0.061
Shell weight	5940	7068	5940	335.062	7.418	0
Yolk weight	1825	2953	1825	335.066	-4.863	0
White weight	5289.5	6417.5	5289.5	335.068	5.477	0
