# Supplementary material for: Non-Parametrical Canonical Analysis of Quality-Related Characteristics of Eggs of Different Varieties of Native Hens Compared to Laying Lineage
Source: Animals (Basel). 2019 Apr 9;9(4):153. doi: 10.3390/ani9040153 (PMC6523069; doi:10.3390/ani9040153)
Supplement: Supplementary file 1 [file animals-09-00153-s001.zip › Supplementary Table S2.xlsx]

## Sheet: Information
Article title	Non-parametrical canonical analysis of quality related characteristics of eggs of different varieties of native hens compared to laying lineage
Journal name	Animals
Authors' name	González, A.; Navas, F.J.; Arando, A.; León, J.M.; Barba, C.; Camacho, M.E.
Corresponding author's affiliation	Department of Genetics, Faculty of Veterinary Sciences, University of Córdoba, Spain.
	fjng87@hotmail.com
Supplementary Table S2. Summary of the significant (P<0.05) pairwise differences (Green) obtained after Dunn's test for the levels of the factors of month, order, period, and variety and Mann-Whitney U Test (P<0.05) differences between groups (Green) on internal and external egg-quality related traits including yolk and white pH in Utrerana hens compared to laying lineage (n=97).

## Sheet: Month
Variable	Pairwise comparison	Contrast Statistic	SE	Contrast statistic deviation	Sig.
Yolkb*	April-June	-1.345	16.537	-0.081	0.935
Yolkb	April-May	-32.045	9.415	-3.404	0.001
Yolkb	June-May	30.7	18.527	1.657	0.098
Yolk pH	April-June	-5.5	13.453	-0.409	0.683
Yolk pH	April-May	-27.45	7.659	-3.584	0
Yolk pH	June-May	21.95	15.072	1.456	0.145
White pH	April-June	-6.5	11.669	-0.557	0.578
White pH	April-May	-32	6.644	-4.817	0
White pH	June-May	25.5	13.074	1.95	0.051
Yolk colour	May-April	13.755	8.785	1.566	0.117
Yolk colour	May-June	-54.6	17.287	-3.158	0.002
Yolk colour	April-June	-40.845	15.43	-2.647	0.008

## Sheet: Order
Variable	Pairwise comparison	Contrast Statistic	SE	Contrast statistic deviation	Sig.
Egg weight	1-2	-13.154	7.255	-1.813	0.07
Egg weight	1-5	-16.931	16.951	-0.999	0.318
Egg weight	1-4	-23.111	9.178	-2.518	0.012
Egg weight	1-3	-23.317	8.062	-2.892	0.004
Egg weight	1-6	-40.265	28.556	-1.41	0.159
Egg weight	2-5	-3.778	17.129	-0.221	0.825
Egg weight	2-4	-9.957	9.501	-1.048	0.295
Egg weight	2-3	-10.164	8.428	-1.206	0.228
Egg weight	2-6	-27.111	28.662	-0.946	0.344
Egg weight	5-4	6.179	18.027	0.343	0.732
Egg weight	5-3	6.386	17.486	0.365	0.715
Egg weight	5-6	-23.333	32.499	-0.718	0.473
Egg weight	4-3	0.206	10.131	0.02	0.984
Egg weight	4-6	-17.154	29.208	-0.587	0.557
Egg weight	3-6	-16.947	28.877	-0.587	0.557
White weight	1-2	-17.645	7.255	-2.432	0.015
White weight	1-5	-17.701	16.951	-1.044	0.296
White weight	1-3	-25.078	8.062	-3.111	0.002
White weight	1-4	-26.945	9.178	-2.936	0.003
White weight	1-6	-37.368	28.556	-1.309	0.191
White weight	2-5	-0.056	17.129	-0.003	0.997
White weight	2-3	-7.433	8.428	-0.882	0.378
White weight	2-4	-9.299	9.501	-0.979	0.328
White weight	2-6	-19.722	28.662	-0.688	0.491
White weight	5-3	7.377	17.486	0.422	0.673
White weight	5-4	9.244	18.027	0.513	0.608
White weight	5-6	-19.667	32.499	-0.605	0.545
White weight	3-4	-1.866	10.131	-0.184	0.854
White weight	3-6	-12.289	28.876	-0.426	0.67
White weight	4-6	-10.423	29.208	-0.357	0.721
White pH	6-5	15.167	22.933	0.661	0.508
White pH	6-4	32	20.61	1.553	0.121
White pH	6-1	45.265	20.151	2.246	0.025
White pH	6-2	45.333	20.225	2.241	0.025
White pH	6-3	47.263	20.377	2.319	0.02
White pH	5-4	16.833	12.721	1.323	0.186
White pH	5-1	30.098	11.962	2.516	0.012
White pH	5-2	30.167	12.087	2.496	0.013
White pH	5-3	32.096	12.339	2.601	0.009
White pH	4-1	13.265	6.476	2.048	0.041
White pH	4-2	13.333	6.705	1.989	0.047
White pH	4-3	15.263	7.149	2.135	0.033
White pH	1-2	-0.069	5.12	-0.013	0.989
White pH	1-3	-1.998	5.689	-0.351	0.725
White pH	2-3	-1.93	5.947	-0.324	0.746

## Sheet: Period
Variable	Pairwise comparison	Contrast Statistic	SE	Contrast statistic deviation	Sig.
Yolkb*	1-2	-9.44	6.106	-1.546	0.122
Yolkb*	1-3	-30.167	9.213	-3.274	0.001
Yolkb*	2-3	-20.727	9.189	-2.256	0.024
Yolk pH	2-1	7.953	4.967	1.601	0.109
Yolk pH	2-3	-24.328	7.475	-3.255	0.001
Yolk pH	1-3	-16.375	7.494	-2.185	0.029
White pH	2-1	4.132	4.309	0.959	0.338
White pH	2-3	-29.715	6.484	-4.583	0
White pH	1-3	-25.583	6.501	-3.935	0

## Sheet: Laying Age
Variable	Mann-Whitney U	Wilcoxon W	Test Statistic	Standard Error	Standardized Test Statistic	Asymptotic Sig.(2-sided test)
Egg weight	800.5	1125.5	800.5	121.243	-0.821	0.412
Major diameter	755	1080	755	121.242	-1.196	0.232
Minor diameter	775	1100	775	121.242	-1.031	0.303
ShellL*	973	1298	973	121.241	0.602	0.547
Shella*	831	1156	831	121.237	-0.569	0.569
Shellb*	784.5	1109.5	784.5	121.241	-0.953	0.341
White height	953.5	1278.5	953.5	121.237	0.441	0.659
Yolk colour	825	1150	825	113.125	-0.663	0.507
YolkL*	889.5	1214.5	889.5	121.241	-0.087	0.931
Yolka*	750	1075	750	121.239	-1.237	0.216
Yolkb*	877.5	1202.5	877.5	121.242	-0.186	0.853
Yolk diameter	943	1268	943	121.241	0.355	0.723
Shell weight	731.5	1056.5	731.5	121.24	-1.39	0.165
Yolk weight	804	1129	804	121.242	-0.792	0.428
White weight	791	1116	791	121.243	-0.899	0.369
Yolk pH	670	995	670	98.629	-2.332	0.02
White pH	972.5	1297.5	972.5	85.554	0.847	0.397

## Sheet: Variety
Variable	Pairwise comparison	Contrast Statistic	SE	Contrast statistic deviation	Sig.
Egg weight	Franciscan-White	-5.452	17.098	-0.319	0.75
Egg weight	Franciscan-Black	-12.557	7.829	-1.604	0.109
Egg weight	Franciscan-Patridge	-24.72	7.92	-3.121	0.002
Egg weight	Franciscan-Leghorn	-33.944	8.366	-4.057	0
Egg weight	White-Black	-7.104	17.235	-0.412	0.68
Egg weight	White-Patridge	-19.268	17.277	-1.115	0.265
Egg weight	White-Leghorn	-28.491	17.486	-1.629	0.103
Egg weight	Black-Patridge	-12.164	8.213	-1.481	0.139
Egg weight	Black-Leghorn	-21.387	8.643	-2.475	0.013
Egg weight	Patridge-Leghorn	-9.223	8.726	-1.057	0.29
Major diameter	Franciscan-Black	-4.438	7.829	-0.567	0.571
Major diameter	Franciscan-White	-6.292	17.098	-0.368	0.713
Major diameter	Franciscan-Leghorn	-26.204	8.366	-3.132	0.002
Major diameter	Franciscan-Patridge	-30.364	7.92	-3.834	0
Major diameter	Black-White	1.854	17.235	0.108	0.914
Major diameter	Black-Leghorn	-21.766	8.643	-2.518	0.012
Major diameter	Black-Patridge	-25.927	8.213	-3.157	0.002
Major diameter	White-Leghorn	-19.912	17.485	-1.139	0.255
Major diameter	White-Patridge	-24.072	17.277	-1.393	0.164
Major diameter	Leghorn-Patridge	4.16	8.725	0.477	0.634
Minor diameter	White-Franciscan	7.976	17.098	0.467	0.641
Minor diameter	White-Black	-19.125	17.235	-1.11	0.267
Minor diameter	White-Patridge	-19.355	17.277	-1.12	0.263
Minor diameter	White-Leghorn	-34.254	17.485	-1.959	0.05
Minor diameter	Franciscan-Black	-11.149	7.829	-1.424	0.154
Minor diameter	Franciscan-Patridge	-11.379	7.92	-1.437	0.151
Minor diameter	Franciscan-Leghorn	-26.278	8.366	-3.141	0.002
Minor diameter	Black-Patridge	-0.23	8.213	-0.028	0.978
Minor diameter	Black-Leghorn	-15.129	8.643	-1.751	0.08
Minor diameter	Patridge-Leghorn	-14.899	8.725	-1.708	0.088
ShellL*	Black-Franciscan	3.637	7.829	0.465	0.642
ShellL*	Black-Patridge	-8.181	8.213	-0.996	0.319
ShellL*	Black-White	21.667	17.235	1.257	0.209
ShellL*	Black-Leghorn	-41.728	8.643	-4.828	0
ShellL*	Franciscan-Patridge	-4.544	7.92	-0.574	0.566
ShellL*	Franciscan-White	-18.03	17.098	-1.055	0.292
ShellL*	Franciscan-Leghorn	-38.091	8.366	-4.553	0
ShellL*	Patridge-White	13.486	17.277	0.781	0.435
ShellL*	Patridge-Leghorn	-33.547	8.725	-3.845	0
ShellL*	White-Leghorn	-20.061	17.485	-1.147	0.251
Shella*	Leghorn-White	8.956	17.485	0.512	0.608
Shella*	Leghorn-Black	23.519	8.642	2.721	0.007
Shella*	Leghorn-Patridge	35.137	8.725	4.027	0
Shella*	Leghorn-Franciscan	46.289	8.365	5.534	0
Shella*	White-Black	-14.563	17.235	-0.845	0.398
Shella*	White-Patridge	-26.181	17.276	-1.515	0.13
Shella*	White-Franciscan	37.333	17.097	2.184	0.029
Shella*	Black-Patridge	-11.619	8.212	-1.415	0.157
Shella*	Black-Franciscan	22.771	7.829	2.909	0.004
Shella*	Patridge-Franciscan	11.152	7.92	1.408	0.159
Shellb*	Leghorn-White	13.658	17.485	0.781	0.435
Shellb*	Leghorn-Black	41.97	8.643	4.856	0
Shellb*	Leghorn-Franciscan	45.944	8.366	5.492	0
Shellb*	Leghorn-Patridge	48.875	8.725	5.602	0
Shellb*	White-Black	-28.313	17.235	-1.643	0.1
Shellb*	White-Franciscan	32.286	17.098	1.888	0.059
Shellb*	White-Patridge	-35.217	17.277	-2.038	0.042
Shellb*	Black-Franciscan	3.973	7.829	0.507	0.612
Shellb*	Black-Patridge	-6.905	8.213	-0.841	0.4
Shellb*	Franciscan-Patridge	-2.932	7.92	-0.37	0.711
YolkL*	Black-Patridge	-14.748	8.213	-1.796	0.073
YolkL*	Black-Franciscan	15.774	7.829	2.015	0.044
YolkL*	Black-White	23.792	17.235	1.38	0.167
YolkL*	Black-Leghorn	-25.555	8.643	-2.957	0.003
YolkL*	Patridge-Franciscan	1.026	7.92	0.129	0.897
YolkL*	Patridge-White	9.043	17.277	0.523	0.601
YolkL*	Patridge-Leghorn	-10.807	8.725	-1.239	0.216
YolkL*	Franciscan-White	-8.018	17.098	-0.469	0.639
YolkL*	Franciscan-Leghorn	-9.781	8.366	-1.169	0.242
YolkL*	White-Leghorn	-1.763	17.485	-0.101	0.92
Yolka*	White-Leghorn	-12.026	17.485	-0.688	0.492
Yolka*	White-Patridge	-25.283	17.276	-1.463	0.143
Yolka*	White-Franciscan	33.339	17.098	1.95	0.051
Yolka*	White-Black	-34.458	17.235	-1.999	0.046
Yolka*	Leghorn-Patridge	13.256	8.725	1.519	0.129
Yolka*	Leghorn-Franciscan	21.313	8.365	2.548	0.011
Yolka*	Leghorn-Black	22.432	8.643	2.596	0.009
Yolka*	Patridge-Franciscan	8.057	7.92	1.017	0.309
Yolka*	Patridge-Black	9.176	8.212	1.117	0.264
Yolka*	Franciscan-Black	-1.119	7.829	-0.143	0.886
Yolkb*	Leghorn-White	7.096	17.485	0.406	0.685
Yolkb*	Leghorn-Black	10.117	8.643	1.171	0.242
Yolkb*	Leghorn-Patridge	21.154	8.725	2.424	0.015
Yolkb*	Leghorn-Franciscan	24.335	8.366	2.909	0.004
Yolkb*	White-Black	-3.021	17.235	-0.175	0.861
Yolkb*	White-Patridge	-14.058	17.277	-0.814	0.416
Yolkb*	White-Franciscan	17.238	17.098	1.008	0.313
Yolkb*	Black-Patridge	-11.037	8.213	-1.344	0.179
Yolkb*	Black-Franciscan	14.217	7.829	1.816	0.069
Yolkb*	Patridge-Franciscan	3.18	7.92	0.402	0.688
Yolk diameter	White-Black	-19.604	17.235	-1.137	0.255
Yolk diameter	White-Leghorn	-22.307	17.485	-1.276	0.202
Yolk diameter	White-Franciscan	33.298	17.098	1.947	0.051
Yolk diameter	White-Patridge	-46.399	17.277	-2.686	0.007
Yolk diameter	Black-Leghorn	-2.703	8.643	-0.313	0.754
Yolk diameter	Black-Franciscan	13.693	7.829	1.749	0.08
Yolk diameter	Black-Patridge	-26.794	8.213	-3.263	0.001
Yolk diameter	Leghorn-Franciscan	10.991	8.366	1.314	0.189
Yolk diameter	Leghorn-Patridge	24.092	8.725	2.761	0.006
Yolk diameter	Franciscan-Patridge	-13.101	7.92	-1.654	0.098
Shell weight	White-Patridge	-19.174	17.277	-1.11	0.267
Shell weight	White-Black	-24.021	17.235	-1.394	0.163
Shell weight	White-Franciscan	29.071	17.098	1.7	0.089
Shell weight	White-Leghorn	-61.868	17.485	-3.538	0
Shell weight	Patridge-Black	4.847	8.212	0.59	0.555
Shell weight	Patridge-Franciscan	9.898	7.92	1.25	0.211
Shell weight	Patridge-Leghorn	-42.695	8.725	-4.893	0
Shell weight	Black-Franciscan	5.051	7.829	0.645	0.519
Shell weight	Black-Leghorn	-37.848	8.643	-4.379	0
Shell weight	Franciscan-Leghorn	-32.797	8.365	-3.921	0
Yolk colour	White-Leghorn	-3.816	16.315	-0.234	0.815
Yolk colour	White-Patridge	-12.326	16.12	-0.765	0.444
Yolk colour	White-Franciscan	19.339	15.953	1.212	0.225
Yolk colour	White-Black	-27.271	16.081	-1.696	0.09
Yolk colour	Leghorn-Patridge	8.51	8.141	1.045	0.296
Yolk colour	Leghorn-Franciscan	15.523	7.805	1.989	0.047
Yolk colour	Leghorn-Black	23.455	8.064	2.909	0.004
Yolk colour	Patridge-Franciscan	7.013	7.39	0.949	0.343
Yolk colour	Patridge-Black	14.945	7.663	1.95	0.051
Yolk colour	Franciscan-Black	-7.932	7.305	-1.086	0.278
Yolk weight	White-Black	-11.854	17.235	-0.688	0.492
Yolk weight	White-Leghorn	-12.044	17.485	-0.689	0.491
Yolk weight	White-Franciscan	39.833	17.098	2.33	0.02
Yolk weight	White-Patridge	-42.355	17.277	-2.452	0.014
Yolk weight	Black-Leghorn	-0.19	8.643	-0.022	0.982
Yolk weight	Black-Franciscan	27.979	7.829	3.574	0
Yolk weight	Black-Patridge	-30.501	8.213	-3.714	0
Yolk weight	Leghorn-Franciscan	27.789	8.366	3.322	0.001
Yolk weight	Leghorn-Patridge	30.311	8.725	3.474	0.001
Yolk weight	Franciscan-Patridge	-2.522	7.92	-0.318	0.75
White weight	Franciscan-White	-22.452	17.098	-1.313	0.189
White weight	Franciscan-Black	-27.494	7.829	-3.512	0
White weight	Franciscan-Patridge	-32.09	7.92	-4.052	0
White weight	Franciscan-Leghorn	-44.312	8.366	-5.297	0
White weight	White-Black	-5.042	17.235	-0.293	0.77
White weight	White-Patridge	-9.638	17.277	-0.558	0.577
White weight	White-Leghorn	-21.86	17.486	-1.25	0.211
White weight	Black-Patridge	-4.596	8.213	-0.56	0.576
White weight	Black-Leghorn	-16.818	8.643	-1.946	0.052
White weight	Patridge-Leghorn	-12.222	8.725	-1.401	0.161
White pH	White-Leghorn	-1.114	12.339	-0.09	0.928
White pH	White-Black	-10.979	12.162	-0.903	0.367
White pH	White-Franciscan	16.47	12.065	1.365	0.172
White pH	White-Patridge	-18.884	12.191	-1.549	0.121
White pH	Leghorn-Black	9.865	6.099	1.618	0.106
White pH	Leghorn-Franciscan	15.356	5.903	2.601	0.009
White pH	Leghorn-Patridge	17.77	6.157	2.886	0.004
White pH	Black-Franciscan	5.491	5.525	0.994	0.32
White pH	Black-Patridge	-7.905	5.795	-1.364	0.173
White pH	Franciscan-Patridge	-2.414	5.589	-0.432	0.666

## Sheet: Breed
Variable	Mann-Whitney U	Wilcoxon W	Test Statistic	Standard Error	Standardized Test Statistic	Asymptotic Sig.(2-sided test)
Egg weight	1086	1276	1086	110.013	3.136	0.002
Major diameter	980	1170	980	110.013	2.172	0.03
Minor diameter	1043.5	1233.5	1043.5	110.012	2.75	0.006
ShellL*	1309	1499	1309	110.011	5.163	0
Shella*	213	403	213	110.008	-4.8	0
Shellb*	63.5	253.5	63.5	110.011	-6.158	0
White height	865	1055	865	110.008	1.127	0.26
Yolk colour	509.5	699.5	509.5	102.647	-2.255	0.024
YolkL*	964.5	1154.5	964.5	110.011	2.032	0.042
Yolka*	466	656	466	110.01	-2.5	0.012
Yolkb*	460.5	650.5	460.5	110.012	-2.55	0.011
Yolk diameter	598	788	598	110.011	-1.3	0.194
Shell weight	1327.5	1517.5	1327.5	110.01	5.331	0
Yolk weight	460	650	460	110.012	-2.554	0.011
White weight	1131	1321	1131	110.013	3.545	0
Yolk pH	741	931	741	89.494	0	1
White pH	531	721	531	77.63	-2.705	0.007
