# Supplementary material for: Non-Parametrical Canonical Analysis of Quality-Related Characteristics of Eggs of Different Varieties of Native Hens Compared to Laying Lineage
Source: Animals (Basel). 2019 Apr 9;9(4):153. doi: 10.3390/ani9040153 (PMC6523069; doi:10.3390/ani9040153)
Supplement: Supplementary file 1 [file animals-09-00153-s001.zip › Supplementary Table S6.xlsx]

## Sheet: Information
Article title	Non-parametrical canonical analysis of quality related characteristics of eggs of different varieties of native hens compared to laying lineage
Journal name	Animals
Authors' name	González, A.; Navas, F.J.; Arando, A.; León, J.M.; Barba, C.; Camacho, M.E.
Corresponding author's affiliation	Department of Genetics, Faculty of Veterinary Sciences, University of Córdoba, Spain.
Corresponding author's email	fjng87@hotmail.com
Supplementary Table S6. Descriptive statistics for external and internal egg quality-related traits in Utrerana hens compared to laying lineage in two models, including (n=97) and excluding (n=194) yolk and white pH.

## Sheet: Without pH
	Mean	95% Confidence Interval for Mean	5% Trimmed Mean	Median	Variance	Std. Deviation	Minimum	Maximum	Range	Interquartile Range
Egg weight	65.194	64,3616-66,0264	65.1765	64.76	34.374	5.86295	47.88	81.07	33.19	7.04
Major diameter	59.7826	59,4118-60,1535	59.7542	59.58	6.822	2.61189	51.62	68.5	16.88	3.43
Minor diameter	44.3531	44,0907-44,6156	44.2936	44.38	3.417	1.84851	38.26	56.54	18.28	1.91
ShellL*	87.3004	86,3826-88,2182	86.9483	87.42	41.789	6.46441	70.47	108.98	38.51	5.52
Shella*	-0.0317	-0,2037-0,1404	-0.1181	-0.28	1.468	1.21163	-4.15	5.9	10.05	0.73
Shellb*	4.5611	3,825-5,2972	4.7813	4.77	26.88	5.18457	-10.85	19.37	30.22	5.55
White height	7.1735	6,9647-7,3823	7.2099	7.29	2.163	1.47061	3.17	10.64	7.47	1.94
Yolk colour	11.76	11,54-11,98	11.86	12	2.414	1.554	2	15	13	1
YolkL*	56.7534	56,0316-57,4752	56.5395	56.64	25.846	5.08392	44.48	88.47	43.99	3.73
Yolka*	9.3229	8,8055-9,8403	9.0517	8.56	13.281	3.64429	-0.52	22.98	23.5	2.71
Yolkb*	21.8264	21,0427-22,6101	21.5132	20.89	30.469	5.51989	4.23	38.38	34.15	5.16
Yolk diameter	42.8502	42,3719-43,3285	43.0192	43	11.349	3.36888	4.57	51.54	46.97	2.38
Shell weight	8.7232	8,5489-8,8975	8.6826	8.53	1.507	1.22769	6.25	12.49	6.24	1.6
Yolk weight	19.764	19,4599-20,0682	19.7474	19.85	4.59	2.14241	13.25	31.76	18.51	3.04
White weight	35.6444	34,9242-36,3646	35.6648	35.33	25.733	5.07273	21.38	52.19	30.81	6.81

## Sheet: With pH
	Mean	95% Confidence Interval for Mean	5% Trimmed Mean	Median	Variance	Std. Deviation	Minimum	Maximum	Range	Interquartile Range
Egg weight	64.6813	63,4045-65,9582	64.6607	63.97	40.136	6.33531	47.88	78.72	30.84	8.27
Major diameter	8.8859	8,8177-8,9541	8.9178	9	0.115	0.33842	8	9.38	1.38	0
Minor diameter	6.2576	6,1689-6,3464	6.2192	6	0.194	0.44029	6	8	2	0.37
ShellL*	34.9359	33,8825-35,9893	35.016	35.23	27.319	5.22676	21.38	46.9	25.52	7.31
Shella*	19.7685	19,292-20,2449	19.6872	19.74	5.589	2.36413	13.25	31.76	18.51	3.29
Shellb*	8.7669	8,5206-9,0132	8.7073	8.62	1.494	1.22217	6.32	12.49	6.17	1.41
White height	42.6031	41,7111-43,4951	42.9177	42.85	19.589	4.42595	4.57	51.54	46.97	2.67
Yolk colour	19.3328	18,6297-20,0359	19.4721	19.92	12.17	3.48861	4.23	26.74	22.51	4.64
YolkL*	8.0164	7,6254-8,4073	8.0741	7.92	3.763	1.93978	-0.52	12.48	13	2.14
Yolka*	58.4222	57,341-59,5033	57.9157	56.99	28.775	5.36427	52.37	88.47	36.1	4.19
Yolkb*	11.73	11,51-11,95	11.78	12	1.177	1.085	7	14	7	1
Yolk diameter	7.2768	6,9774-7,5762	7.3346	7.4	2.207	1.48563	3.17	10.58	7.41	1.84
Shell weight	4.0311	2,885-5,1773	4.2766	4.69	32.34	5.68681	-10.85	15.76	26.61	5.77
Yolk weight	-0.0157	-0,2642-0,2329	-0.1031	-0.16	1.521	1.23318	-2.82	5.76	8.58	0.82
White weight	88.5688	87,0954-90,0421	88.1858	88.22	53.44	7.31027	74.1	108.98	34.88	4.84
Yolk pH	6.2576	6,1689-6,3464	6.2192	6	0.194	0.44029	6	8	2	0.37
White pH	8.8859	8,8177-8,954	8.9178	9	0.115	0.33842	8	9.38	1.38	0
