# Supplementary material for: Non-Parametrical Canonical Analysis of Quality-Related Characteristics of Eggs of Different Varieties of Native Hens Compared to Laying Lineage
Source: Animals (Basel). 2019 Apr 9;9(4):153. doi: 10.3390/ani9040153 (PMC6523069; doi:10.3390/ani9040153)
Supplement: Supplementary file 1 [file animals-09-00153-s001.zip › Supplementary Table S7.xlsx]

## Sheet: Information
Article title	Non-parametrical canonical analysis of quality related characteristics of eggs of different varieties of native hens compared to laying lineage
Journal name	Animals
Authors' name	González, A.; Navas, F.J.; Arando, A.; León, J.M.; Barba, C.; Camacho, M.E.
Corresponding author's affiliation	Department of Genetics, Faculty of Veterinary Sciences, University of Córdoba, Spain.
Corresponding author's email	fjng87@hotmail.com
Supplementary Table S7. Median for external and internal egg quality-related traits in Utrerana hens compared to laying lineage in two models, including (n=97) and excluding (n=194) yolk and white pH for each of the levels of the factors of month of laying, laying order, controlled period, essay within study, variety and breed (the greener the higher, the redder the lower).

## Sheet: Without pH
Factor	Level	Parameter	Egg weight	Major diameter	Minor diameter	ShellL*	Shella*	Shellb*	White height	Yolk colour	YolkL*	Yolka*	Yolkb*	Yolk diameter	Shell weight	Yolk weight	White weight
Breed	Utrerana	Median	63.81	59.34	44.14	86.475	-0.05	6.01	7.15	12	56.54	8.85	21.63	43.13	8.28	20.31	34.36
Breed	Leghorn	Median	67.81	61.02	45.22	90.15	-0.5	0.57	7.77	12	56.84	7.7	19.54	42.62	9.89	18.43	39.55
Laying Age	Laying hens	Median	65.67	59.66	44.525	86.99	-0.28	4.77	7.38	12	56.42	8.695	21.215	43.07	8.72	20.02	35.95
Laying Age	Laying pullets	Median	63.245	59.035	43.935	88.34	-0.27	4.785	7.225	12	57.52	8.07	20.465	42.825	8.155	19.635	34.36
Month	March	Median	66.37	60.31	44.32	85.32	-0.01	6.15	7.79	13	49.06	16.11	31.5	42.86	8.91	19.76	38.32
Month	April	Median	64.35	59.3	44.46	88.65	-0.18	3.81	7.46	12	56.86	7.83	19.11	43.03	8.65	19.68	35.23
Month	May	Median	64.575	59.2	44.385	86.23	-0.31	4.23	7.21	11	57.78	7.96	22.245	42.975	8.29	19.835	34.79
Month	June	Median	67.565	60.7	44.5	88.465	-0.34	7.21	6.225	13	55.77	10.735	19.4	43.005	8.365	20.55	35.62
Order	1	Median	63.42	59.19	44.03	86.99	-0.26	4.32	7.09	12	56.64	8.71	22.23	42.67	8.32	19.35	33.51
Order	2	Median	64.925	59.885	44.28	87.965	-0.235	5.045	7.335	12	56.575	8.75	20.695	43.235	8.565	19.86	35.235
Order	3	Median	65.89	59.63	44.63	86.56	-0.25	5.505	7.26	12	56.84	8.53	20.35	43.06	8.46	20.24	36.32
Order	4	Median	67.74	60.77	44.9	88.62	-0.43	5.12	7.7	12	56.64	7.69	20.31	43.28	8.91	19.85	40.06
Order	5	Median	67.81	61.87	44.69	88.62	-0.38	1.32	7.9	12	55.82	8.71	18.76	43.21	8.9	20.23	39.73
Order	6	Median	65.295	59.67	44.74	80.575	-1.52	6.91	8.91	12	55.13	7.805	19.67	43.775	8.065	19.03	36.805
Period	1	Median	65.47	59.765	44.485	87.295	-0.115	4.785	7.51	12	55.525	9.025	21.195	42.93	8.86	19.955	36.46
Period	2	Median	64.35	59.16	44.18	87.6	-0.3	3.91	7.29	12	56.94	8.07	20.34	42.88	8.64	19.57	34.77
Period	3	Median	65.63	59.58	44.38	87.46	-0.28	5.6	6.8	12	56.84	8.82	21.8	43.13	8.27	20.24	35.36
Variety	Franciscan	Median	61.805	58.58	43.725	86.22	0.23	6.12	7.05	12	57.015	9.035	22.08	43.245	8.39	20.87	31.65
Variety	White	Median	63.385	60.415	44.16	89.31	-0.36	2.155	7.4	11	56.65	5.91	20.66	41.465	7.395	18.045	36.25
Variety	Black	Median	64.38	58.41	44.69	85.81	-0.27	5.46	7.3	12	55.74	8.55	20.35	42.36	8.34	19.14	35.1
Variety	Patridge	Median	65.18	61.02	44.23	86.78	-0.05	6.91	7.185	12	56.805	8.695	22.52	43.865	8.07	21.33	35.66
Variety	Leghorn	Median	67.81	61.02	45.22	90.15	-0.5	0.57	7.77	12	56.84	7.7	19.54	42.62	9.89	18.43	39.55

## Sheet: With pH
Factor	Level	Parameter	Egg weight	Major diameter	Minor diameter	ShellL*	Shella*	Shellb*	White height	Yolk colour	YolkL*	Yolka*	Yolkb*	Yolk diameter	Shell weight	Yolk weight	White weight	Yolk pH	White pH
Breed	Utrerana	Median	62.765	59.23	44.12	86.99	-0.01	5.345	7.395	12	56.745	8.415	20.095	43.055	8.35	20.015	34.345	6	9
Breed	Leghorn	Median	66.9	61.07	44.9	91.36	-0.57	0.04	7.61	11	57.54	6.99	17.7	42.29	9.93	18.45	39.08	6	9
Laying Age	Laying hens	Median	64.46	59.53	44.5	88.145	-0.135	5.06	7.395	12	57.075	8.05	19.905	42.845	8.66	19.845	35.63	6	9
Laying Age	Laying pullets	Median	63.62	58.54	43.95	88.65	-0.19	3.72	7.46	12	56.68	7.83	20.01	43.03	8.36	19.48	34.45	6	9
Month	April	Median	63.795	59.36	44.27	88.635	-0.15	4.165	7.43	12	56.87	7.835	19.615	42.92	8.645	19.635	35.165	6	9
Month	May	Median	63.8	59.275	44.395	86.705	-0.045	6.005	7.315	11.5	57.895	7.795	22.905	43.24	8.045	19.92	35.92	6.35	9.065
Month	June	Median	67.63	59.58	44.65	85.6	-0.41	7.55	6.21	13	56.4	12.22	19.89	40.91	8.46	20.24	39.51	6	9
Order	1	Median	61.625	58.515	43.6	88.715	-0.27	3.5	7.1	12	57.24	8.365	20.12	42.665	8.38	19.295	32.02	6	9
Order	2	Median	63.7	59.61	44.38	87.9	-0.06	4.77	7.57	12	56.88	7.83	18.39	42.67	8.62	19	35.56	6	9
Order	3	Median	66.46	59.97	44.8	86.39	0.12	5.61	7.2	12	57.37	8.83	19.96	43.07	8.66	20.24	36.81	6	9
Order	4	Median	64.61	61.09	44.74	88.65	-0.27	5.12	7.61	12	56.68	7.38	20.31	43.24	8.67	21.11	37.19	6	9
Order	5	Median	63	58.75	44.18	90.69	-0.4	0.26	7.9	12	54.96	7.41	18.76	42.29	8.9	19.52	34.02	6	8
Order	6	Median	69.67	61.79	45.49	75.75	-2.71	12.6	8.79	13	52.7	7.05	15.93	44.81	8.34	20.15	38.84	7	8
Period	1	Median	64.46	59.5	44.485	88.435	-0.09	4.575	7.48	12	57.46	7.835	18.645	42.84	8.595	19.98	35.445	6	9
Period	2	Median	63	59.27	44.18	88.65	-0.28	3.72	7.29	12	56.68	7.83	19.92	43.03	8.64	19.52	35.1	6	9
Period	3	Median	66.57	59.39	44.515	85.47	-0.155	7.005	6.92	12	57.895	8.48	22.43	42.99	8.28	20.115	35.975	6.33	9.03
Variety	Franciscan	Median	61.15	58.46	43.685	86.445	0.23	5.58	7.2	12	57.425	8.865	20.42	43.235	8.39	20.71	31.43	6	9
Variety	White	Median	63.9	59.35	43.95	88.65	-0.44	1.64	8.24	11	57.48	6.75	20.51	40.96	7.15	18.1	36.7	6	9
Variety	Black	Median	63.395	58.11	44.565	86.86	-0.265	4.615	7.6	12	55.745	8.32	18.825	42.355	8.35	18.43	35.38	6.14	9
Variety	Patridge	Median	66.46	61.08	44.55	87.4	0.12	6.9	7.46	12	56.99	7.72	19.96	43.94	8.19	21.17	36.73	6	9
Variety	Leghorn	Median	66.9	61.07	44.9	91.36	-0.57	0.04	7.61	11	57.54	6.99	17.7	42.29	9.93	18.45	39.08	6	9
