# Supplementary material for: Non-Parametrical Canonical Analysis of Quality-Related Characteristics of Eggs of Different Varieties of Native Hens Compared to Laying Lineage
Source: Animals (Basel). 2019 Apr 9;9(4):153. doi: 10.3390/ani9040153 (PMC6523069; doi:10.3390/ani9040153)
Supplement: Supplementary file 1 [file animals-09-00153-s001.zip › Supplementary Table S8.xlsx]

## Sheet: Information
Article title	Non-parametrical canonical analysis of quality related characteristics of eggs of different varieties of native hens compared to laying lineage
Journal name	Animals
Authors' name	González, A.; Navas, F.J.; Arando, A.; León, J.M.; Barba, C.; Camacho, M.E.
Corresponding author's affiliation	Department of Genetics, Faculty of Veterinary Sciences, University of Córdoba, Spain.
Corresponding author's email	fjng87@hotmail.com
Supplementary Table S8. Pearson product-moment correlation coefficient between external and internal egg quality-related traits in Utrerana hens compared to laying lineage in two models, including (n=97) and excluding (n=194) yolk and white pH.

## Sheet: Without pH
		Egg weight	Major diameter	Minor diameter	ShellL*	Shella*	Shellb*	White height	Yolk colour	YolkL*	Yolka*	Yolkb*	Yolk diameter	Shell weight	Yolk weight	White weight
Egg weight	Pearson Correlation	1	0.772	0.702	0.09	-0.08	-0.06	0.354	0.03	0.02	-0.04	-0.196	0.284	0.564	0.387	0.805
Egg weight	Sig. (2-tailed)		0	0	0.23	0.28	0.42	0	0.64	0.84	0.59	0.01	0	0	0	0
Major diameter	Pearson Correlation	0.772	1	0.349	0.03	-0.05	-0.01	0.17	0.07	0.02	0.04	-0.07	0.216	0.307	0.372	0.62
Major diameter	Sig. (2-tailed)	0		0	0.69	0.46	0.95	0.02	0.31	0.81	0.61	0.33	0	0	0	0
Minor diameter	Pearson Correlation	0.702	0.349	1	-0.01	0.04	0.02	0.339	0.04	-0.04	-0.11	-0.242	0.206	0.491	0.22	0.592
Minor diameter	Sig. (2-tailed)	0	0		0.85	0.58	0.82	0	0.59	0.57	0.14	0	0	0	0	0
ShellL*	Pearson Correlation	0.09	0.03	-0.01	1	-0.396	-0.809	0.146	-0.14	0.417	-0.207	-0.295	-0.04	0.286	-0.14	0.02
ShellL*	Sig. (2-tailed)	0.23	0.69	0.85		0	0	0.04	0.05	0	0	0	0.56	0	0.05	0.78
Shella*	Pearson Correlation	-0.08	-0.05	0.04	-0.396	1	0.58	-0.05	0.172	-0.202	0.215	0.181	0.08	-0.03	0.204	-0.09
Shella*	Sig. (2-tailed)	0.28	0.46	0.58	0		0	0.47	0.02	0.01	0	0.01	0.27	0.7	0	0.19
Shellb*	Pearson Correlation	-0.06	-0.01	0.02	-0.809	0.58	1	-0.155	0.276	-0.387	0.25	0.238	0.08	-0.302	0.3	-0.06
Shellb*	Sig. (2-tailed)	0.42	0.95	0.82	0	0		0.03	0	0	0	0	0.27	0	0	0.44
White height	Pearson Correlation	0.354	0.17	0.339	0.146	-0.05	-0.155	1	-0.04	-0.07	-0.11	-0.182	0.09	0.282	-0.154	0.438
White height	Sig. (2-tailed)	0	0.02	0	0.04	0.47	0.03		0.59	0.33	0.14	0.01	0.23	0	0.03	0
Yolk colour	Pearson Correlation	0.03	0.07	0.04	-0.14	0.172	0.276	-0.04	1	-0.351	0.585	0.1	-0.07	-0.09	0.12	0.05
Yolk colour	Sig. (2-tailed)	0.64	0.31	0.59	0.05	0.02	0	0.59		0	0	0.16	0.34	0.24	0.09	0.5
YolkL*	Pearson Correlation	0.02	0.02	-0.04	0.417	-0.202	-0.387	-0.07	-0.351	1	-0.669	-0.571	0.03	0.05	0.01	-0.1
YolkL*	Sig. (2-tailed)	0.84	0.81	0.57	0	0.01	0	0.33	0		0	0	0.63	0.46	0.87	0.15
Yolka*	Pearson Correlation	-0.04	0.04	-0.11	-0.207	0.215	0.25	-0.11	0.585	-0.669	1	0.723	-0.08	0	0.01	0.05
Yolka*	Sig. (2-tailed)	0.59	0.61	0.14	0	0	0	0.14	0	0		0	0.26	1	0.85	0.47
Yolkb*	Pearson Correlation	-0.196	-0.07	-0.242	-0.295	0.181	0.238	-0.182	0.1	-0.571	0.723	1	0.08	-0.202	0.04	-0.09
Yolkb*	Sig. (2-tailed)	0.01	0.33	0	0	0.01	0	0.01	0.16	0	0		0.29	0.01	0.55	0.2
Yolk diameter	Pearson Correlation	0.284	0.216	0.206	-0.04	0.08	0.08	0.09	-0.07	0.03	-0.08	0.08	1	0.09	0.399	0.14
Yolk diameter	Sig. (2-tailed)	0	0	0	0.56	0.27	0.27	0.23	0.34	0.63	0.26	0.29		0.21	0	0.06
Shell weight	Pearson Correlation	0.564	0.307	0.491	0.286	-0.03	-0.302	0.282	-0.09	0.05	0	-0.202	0.09	1	0.02	0.394
Shell weight	Sig. (2-tailed)	0	0	0	0	0.7	0	0	0.24	0.46	1	0.01	0.21		0.8	0
Yolk weight	Pearson Correlation	0.387	0.372	0.22	-0.14	0.204	0.3	-0.154	0.12	0.01	0.01	0.04	0.399	0.02	1	0.01
Yolk weight	Sig. (2-tailed)	0	0	0	0.05	0	0	0.03	0.09	0.87	0.85	0.55	0	0.8		0.88
White weight	Pearson Correlation	0.805	0.62	0.592	0.02	-0.09	-0.06	0.438	0.05	-0.1	0.05	-0.09	0.14	0.394	0.01	1
White weight	Sig. (2-tailed)	0	0	0	0.78	0.19	0.44	0	0.5	0.15	0.47	0.2	0.06	0	0.88

## Sheet: With pH
		Egg weight	Major diameter	Minor diameter	ShellL*	Shella*	Shellb*	White height	Yolk colour	YolkL*	Yolka*	Yolkb*	Yolk diameter	Shell weight	Yolk weight	White weight	Yolk pH	White pH
Egg weight	Pearson Correlation	1	0.836	0.754	0.16	-0.14	-0.1	0.304	0.09	0.15	-0.11	-0.276	0.294	0.553	0.447	0.859	-0.103	-0.113
Egg weight	Sig. (2-tailed)		0	0	0.11	0.18	0.34	0	0.38	0.14	0.29	0.01	0	0	0	0	0.314	0.271
Major diameter	Pearson Correlation	0.836	1	0.495	0.07	-0.11	-0.03	0.2	0.05	0.19	-0.12	-0.24	0.229	0.336	0.454	0.691	-0.026	-0.012
Major diameter	Sig. (2-tailed)	0		0	0.5	0.29	0.75	0.05	0.64	0.06	0.24	0.02	0.02	0	0	0	0.797	0.906
Minor diameter	Pearson Correlation	0.754	0.495	1	0.02	0.08	0.06	0.282	0.18	-0.04	-0.01	-0.2	0.216	0.528	0.31	0.703	-0.118	-0.106
Minor diameter	Sig. (2-tailed)	0	0		0.86	0.44	0.56	0.01	0.08	0.69	0.93	0.05	0.03	0	0	0	0.251	0.301
ShellL*	Pearson Correlation	0.16	0.07	0.02	1	-0.459	-0.897	0.227	-0.23	0.508	-0.25	-0.352	-0.02	0.356	-0.11	0.09	-0.117	0.017
ShellL*	Sig. (2-tailed)	0.11	0.5	0.86		0	0	0.03	0.02	0	0.01	0	0.88	0	0.28	0.38	0.254	0.866
Shella*	Pearson Correlation	-0.14	-0.11	0.08	-0.459	1	0.6	-0.04	0.11	-0.259	0.232	0.231	0.09	-0.02	0.2	-0.12	0.067	0.117
Shella*	Sig. (2-tailed)	0.18	0.29	0.44	0		0	0.68	0.28	0.01	0.02	0.02	0.36	0.88	0.05	0.26	0.517	0.255
Shellb*	Pearson Correlation	-0.1	-0.03	0.06	-0.897	0.6	1	-0.13	0.283	-0.514	0.317	0.356	0.07	-0.36	0.254	-0.07	0.07	0.022
Shellb*	Sig. (2-tailed)	0.34	0.75	0.56	0	0		0.21	0.01	0	0	0	0.5	0	0.01	0.5	0.496	0.83
White height	Pearson Correlation	0.304	0.2	0.282	0.227	-0.04	-0.13	1	-0.05	-0.03	-0.218	-0.325	0.08	0.235	-0.18	0.447	-0.09	-0.09
White height	Sig. (2-tailed)	0	0.05	0.01	0.03	0.68	0.21		0.63	0.75	0.03	0	0.47	0.02	0.08	0	0.381	0.38
Yolk colour	Pearson Correlation	0.09	0.05	0.18	-0.23	0.11	0.283	-0.05	1	-0.255	0.637	-0.17	-0.16	-0.09	0.15	0.14	0.002	0.01
Yolk colour	Sig. (2-tailed)	0.38	0.64	0.08	0.02	0.28	0.01	0.63		0.01	0	0.1	0.13	0.4	0.14	0.18	0.987	0.922
YolkL*	Pearson Correlation	0.15	0.19	-0.04	0.508	-0.259	-0.514	-0.03	-0.255	1	-0.495	-0.446	0.12	0.231	0.02	0.06	-0.093	0.137
YolkL*	Sig. (2-tailed)	0.14	0.06	0.69	0	0.01	0	0.75	0.01		0	0	0.25	0.02	0.84	0.57	0.367	0.181
Yolka*	Pearson Correlation	-0.11	-0.12	-0.01	-0.25	0.232	0.317	-0.218	0.637	-0.495	1	0.414	-0.256	-0.17	0.1	-0.1	0.078	0.15
Yolka*	Sig. (2-tailed)	0.29	0.24	0.93	0.01	0.02	0	0.03	0	0		0	0.01	0.1	0.33	0.33	0.448	0.143
Yolkb*	Pearson Correlation	-0.276	-0.24	-0.2	-0.352	0.231	0.356	-0.325	-0.17	-0.446	0.414	1	0.079	-0.388	0.099	-0.313	-0.01	0.194
Yolkb*	Sig. (2-tailed)	0.006	0.018	0.049	0	0.023	0	0.001	0.096	0	0		0.443	0	0.335	0.002	0.919	0.057
Yolk diameter	Pearson Correlation	0.294	0.229	0.216	-0.016	0.093	0.069	0.075	-0.156	0.118	-0.256	0.079	1	0.113	0.325	0.177	-0.04	-0.038
Yolk diameter	Sig. (2-tailed)	0.003	0.024	0.033	0.877	0.364	0.499	0.465	0.127	0.249	0.011	0.443		0.27	0.001	0.084	0.698	0.712
Shell weight	Pearson Correlation	0.553	0.336	0.528	0.356	-0.016	-0.36	0.235	-0.087	0.231	-0.167	-0.388	0.113	1	0.075	0.448	0.012	-0.11
Shell weight	Sig. (2-tailed)	0	0.001	0	0	0.877	0	0.021	0.395	0.023	0.103	0	0.27		0.466	0	0.909	0.285
Yolk weight	Pearson Correlation	0.447	0.454	0.31	-0.112	0.2	0.254	-0.177	0.15	0.021	0.099	0.099	0.325	0.075	1	0.085	-0.052	0.115
Yolk weight	Sig. (2-tailed)	0	0	0.002	0.276	0.049	0.012	0.083	0.143	0.84	0.334	0.335	0.001	0.466		0.407	0.614	0.263
White weight	Pearson Correlation	0.859	0.691	0.703	0.09	-0.116	-0.069	0.447	0.138	0.058	-0.1	-0.313	0.177	0.448	0.085	1	-0.068	-0.159
White weight	Sig. (2-tailed)	0	0	0	0.382	0.256	0.504	0	0.177	0.573	0.33	0.002	0.084	0	0.407		0.506	0.121
Yolk pH	Pearson Correlation	-0.103	-0.026	-0.118	-0.117	0.067	0.07	-0.09	0.002	-0.093	0.078	-0.01	-0.04	0.012	-0.052	-0.068	1	-0.054
Yolk pH	Sig. (2-tailed)	0.314	0.797	0.251	0.254	0.517	0.496	0.381	0.987	0.367	0.448	0.919	0.698	0.909	0.614	0.506		0.596
White pH	Pearson Correlation	-0.113	-0.012	-0.106	0.017	0.117	0.022	-0.09	0.01	0.137	0.15	0.194	-0.038	-0.11	0.115	-0.159	-0.054	1
White pH	Sig. (2-tailed)	0.271	0.906	0.301	0.866	0.255	0.83	0.38	0.922	0.181	0.143	0.057	0.712	0.285	0.263	0.121	0.596
